# Supplementary material for: Diagnostic value of ASVS for insulinoma localization: A systematic review and meta-analysis
Source: PLoS One. 2019 Nov 19;14(11):e0224928. doi: 10.1371/journal.pone.0224928 (PMC6863549; doi:10.1371/journal.pone.0224928)
Supplement: S2 File — (ZIP) [file pone.0224928.s002.zip]

Archive with 11 entries (10 files):
- included  studies/
- included  studies/Arterial Calcium Stimulation with Hepatic Venous Sampling in.pdf
- included  studies/comparison of two dose of ASVS.pdf
- included  studies/Diagnosis and localisation of insulinoma_ the value of modern magnetic resonance imaging in conjunction with calcium stimulation catheterisation.pdf
- included  studies/Insulin determination by specific and unspecific immunoassays in patients with insulinoma evaluated by the arterial stimulation and venous sampling test.pdf
- included  studies/Localization of insulinomas by selective intraarterial calcium.pdf
- included  studies/localization of insulinomas of region  NIH  experience.pdf
- included  studies/localization of insulonoma.pdf
- included  studies/ModifiedIntra-arterialCalciumS.pdf
- included  studies/Preoperative localization of an insulinoma.pdf
- included  studies/经动脉钙剂刺激试验术前定位诊断胰岛素瘤的价值.pdf
